# Supplementary material for: Why patterns of assortative mating are key to study sexual selection and how to measure them
Source: Behav Ecol Sociobiol. 2015 Nov 27;70:209–20. doi: 10.1007/s00265-015-2041-7 (PMC4701770; doi:10.1007/s00265-015-2041-7)
Supplement: Supplementary file 1 — (TXT 3 kb) [file 265_2015_2041_MOESM1_ESM.txt]

Article: Why patterns of assortative mating are key to study sexual selection, and how to measure them
Journal: Behavioral ecology and sociobiology
Authors: Grant C. McDonald(1)* and Tommaso Pizzari(1)
(1)Edward Grey Institute, Department of Zoology, University of Oxford, Oxford OX1 3PS, UK.
*Correspondence author: grant.mcdonald@zoo.ox.ac.uk; 


#' Sperm competition intensity correlation (SCIC) function
#'
#' This function allows you to calculate the sperm competition intensity 
#' correlation (SCIC) from mating networks.
#'
#' @param net A two column matrix or data.frame of males and their female mating
#'    partners. The first column is treated as the focal sex.
#' @param plotSCIC Plots the relationship between sperm competition intensity 
#'    (SCI) and male mating success (M).
#'    Defaults to TRUE.
#' @param out.raw Returns a matrix of male mating success (M) and male sperm 
#'    competition intensity (SCI). Defaults to FALSE.
#' @export
#' @return A list of three elements. SCIC1 provides the sperm competition 
#'    correlation coefficient on unstandardised values, SCIC2 provides the
#'    sperm competition correlation coefficient on mean standardised values 
#'    and SCIC3 provides SCIC as the Pearson product moment correlation 
#'    coefficient.
#'    If verbose=FALSE a fourth element will be provided containing a matrix of 
#'    male mating success (M) and male sperm competition intensity (SCI).
#' @seealso \code{\link{cor}} 
#' @author Grant C. McDonald \email{grant.mcdonald@@zoo.ox.ac.uk}
#' @references McDonald, G.C. and Pizzari, T. (...) Why patterns of assortative mating are key to study sexual selection, and how to measure them. \emph{Behavioral ecology and sociobiology}. \bold{...}
#' @examples 
#' males <- c("A", "B", "C", "D", "A", "B", "C", "D", "D", "D") 
#' females  <- c("a", "b", "c", "d", "b", "c", "b", "b", "e", "f") 
#' net <- cbind(males,females)
#' get_SCIC(net)
get_SCIC <- function(net, plotSCIC = TRUE, out.raw = FALSE){
if (sum(is.matrix(net), is.data.frame(net)) < 1) {
        stop("Function requires a two column matrix or data.frame")
    }
if (dim(net)[2] != 2) {
         stop("Function requires a two column matrix or data.frame")
     }
if (sum(duplicated(net)) > 0) {
     stop("Duplicated male and female mating combinations")
}
if (sum(is.na(net[,1])) > 0) {
        warning(paste0("Warning: NA values for males. ", 
                sum(is.na(net[,1])), " NAs removed."))
        net <- net[ !(is.na(net[,1])) ,]
    }
if (sum(is.na(net[,2])) > 0) {
     warning(paste0("Warning: NA values for females. ", 
             sum(is.na(net[,2])), " NAs removed."))
     net <- net[ !(is.na(net[,2])) ,]
}
temp <- do.call("rbind", as.list(
            by(net, net[,2], transform, femaleM = length(unique(x))))
             )
M <-  aggregate(temp[,2] ~  temp[,1],
                FUN = function(x){ length(unique(x))})[,2]
SCI <- aggregate(temp[,3] ~  temp[,1],
                FUN = function(x){ 1 / mean(1/x) })[,2]
SCIC <- list(SCIC1 = cov(M,SCI)/var(M),
             SCIC2 = cov(M/mean(M), SCI/mean(SCI)) / var(M/mean(M)),
             SCIC3 = cor(M,SCI)
             )
if (plotSCIC==TRUE){
        plot(SCI ~ M, 
             xlab = "Mating success (M)",
             ylab = "Sperm competition intensity (SCI)") 
        abline(lm(SCI ~ M))
   }
if (out.raw==TRUE){
        SCIC[[4]] <- cbind(M=M,SCI=SCI)
   }
return(SCIC)
}


  
